# Supplementary material for: A Novel Antimicrobial Mechanism of Azalomycin F Acting on Lipoteichoic Acid Synthase and Cell Envelope
Source: Molecules. 2024 Feb 14;29(4):856. doi: 10.3390/molecules29040856 (PMC10893547; doi:10.3390/molecules29040856)
Supplement: Supplementary file 1 [file molecules-29-00856-s001.zip]

Archive with 1 entries (1 files):
- molecules-2802498-supplementary.pdf
